# Supplementary material for: Enhancing Capillary Pressure of Porous Aluminum Wicks by Controlling Bi-Porous Structure Using Different-Sized NaCl Space Holders
Source: Materials (Basel). 2024 Sep 26;17(19):4729. doi: 10.3390/ma17194729 (PMC11477853; doi:10.3390/ma17194729)
Supplement: Supplementary file 1 [file materials-17-04729-s001.zip]

Archive with 1 entries (1 files):
- materials-3226346-supplementary.pdf
